# Supplementary material for: Use of vector control to protect people from sleeping sickness in the focus of Bonon (Côte d’Ivoire)
Source: PLoS Negl Trop Dis. 2021 Jun 28;15(6):e0009404. doi: 10.1371/journal.pntd.0009404 (PMC8238187; doi:10.1371/journal.pntd.0009404)
Supplement: S1 Data — (XLSX) [file pntd.0009404.s001.xlsx]

## Sheet: Sentinel trap catches
site	round	catch	dissected	infected
BG4020	0	101	17	5
BG4018	0	203	22	8
BE4022	0	190	23	4
BG2053	0	8	7	2
BG4010	0	206	17	4
BE4008	0	259	16	5
BG2009	0	103	26	8
BG6009	0	14	14	5
BG4023	0	11	7	2
BG3041	0	1	1	0
BE4002	0	11	0	0
BE4021	0	53	11	6
BG2013	0	34	22	6
BE2028	0	25	11	6
BG6016	0	23	6	0
BG2041	0	22	15	2
BE4017	0	9	3	0
BG4027	0	8	2	1
BE6022	0	3	3	0
BG5013	0	1	0	0
BG6001	0	2	0	0
BE3008	0	1	1	0
BE6014	0	24	0	0
BG2045	0	7	0	0
BG1074	0	0	0	0
BE1042	0	0	0	0
BG1033	0	0	0	0
BG3023	0	0	0	0
BG2017	0	0	0	0
BG3013	0	3	1	0
BG4020	1	37	16	6
BG4018	1	22	18	11
BE4022	1	3	3	0
BG2053	1	3	3	1
BG4010	1	2	2	0
BE4008	1	1	1	0
BG2009	1	1	0	0
BG6009	1	1	0	0
BG4023	1	1	1	0
BG3041	1	1	0	0
BE4002	1	1	0	0
BE4021	1	1	0	0
BG2013	1	0	0	0
BE2028	1	0	0	0
BG6016	1	0	0	0
BG2041	1	0	0	0
BE4017	1	0	0	0
BG4027	1	0	0	0
BE6022	1	0	0	0
BG5013	1	0	0	0
BG6001	1	0	0	0
BE3008	1	0	0	0
BE6014	1	0	0	0
BG2045	1	0	0	0
BG1074	1	0	0	0
BE1042	1	0	0	0
BG1033	1	0	0	0
BG3023	1	0	0	0
BG2017	1	0	0	0
BG3013	1	0	0	0
BG4020	2	13	13	2
BG4018	2	20	19	5
BE4022	2	1	1	0
BG2053	2	0	0	0
BG4010	2	6	6	1
BE4008	2	7	7	1
BG2009	2	9	9	1
BG6009	2	0	0	0
BG4023	2	1	1	0
BG3041	2	0	0	0
BE4002	2	0	0	0
BE4021	2	14	14	0
BG2013	2	1	1	0
BE2028	2	0	0	0
BG6016	2	0	0	0
BG2041	2	0	0	0
BE4017	2	0	0	0
BG4027	2	0	0	0
BE6022	2	1	1	0
BG5013	2	0	0	0
BG6001	2	0	0	0
BE3008	2	0	0	0
BE6014	2	0	0	0
BG2045	2	0	0	0
BG1074	2	0	0	0
BE1042	2	0	0	0
BG1033	2	0	0	0
BG3023	2	0	0	0
BG2017	2	0	0	0
BG3013	2	0	0	0
BG4020	3	6	6	2
BG4018	3	0	0	0
BE4022	3	1	1	1
BG2053	3	0	0	0
BG4010	3	36	20	6
BE4008	3	10	10	3
BG2009	3	4	4	0
BG6009	3	0	0	0
BG4023	3	2	2	0
BG3041	3	0	0	0
BE4002	3	0	0	0
BE4021	3	39	15	1
BG2013	3	0	0	0
BE2028	3	0	0	0
BG6016	3	0	0	0
BG2041	3	0	0	0
BE4017	3	0	0	0
BG4027	3	3	3	0
BE6022	3	0	0	0
BG5013	3	0	0	0
BG6001	3	0	0	0
BE3008	3	1	1	0
BE6014	3	1	1	0
BG2045	3	0	0	0
BG1074	3	0	0	0
BE1042	3	0	0	0
BG1033	3	0	0	0
BG3023	3	0	0	0
BG2017	3	0	0	0
BG3013	3	0	0	0
BG4020	4	1	0	0
BG4018	4	8	8	1
BE4022	4	0	0	0
BG2053	4	0	0	0
BG4010	4	2	2	0
BE4008	4	17	15	2
BG2009	4	0	0	0
BG6009	4	0	0	0
BG4023	4	1	0	0
BG3041	4	0	0	0
BE4002	4	0	0	0
BE4021	4	0	0	0
BG2013	4	0	0	0
BE2028	4	0	0	0
BG6016	4	0	0	0
BG2041	4	0	0	0
BE4017	4	0	0	0
BG4027	4	0	0	0
BE6022	4	0	0	0
BG5013	4	0	0	0
BG6001	4	1	1	0
BE3008	4	0	0	0
BE6014	4	0	0	0
BG2045	4	0	0	0
BG1074	4	0	0	0
BE1042	4	0	0	0
BG1033	4	0	0	0
BG3023	4	0	0	0
BG2017	4	0	0	0
BG3013	4	0	0	0
BG4020	5	5	5	2
BG4018	5	1	1	0
BE4022	5	2	2	0
BG2053	5	0	0	0
BG4010	5	11	10	1
BE4008	5	2	2	1
BG2009	5	16	13	2
BG6009	5	0	0	0
BG4023	5	5	5	3
BG3041	5	0	0	0
BE4002	5	0	0	0
BE4021	5	0	0	0
BG2013	5	6	2	0
BE2028	5	0	0	0
BG6016	5	0	0	0
BG2041	5	0	0	0
BE4017	5	0	0	0
BG4027	5	0	0	0
BE6022	5	2	2	0
BG5013	5	0	0	0
BG6001	5	0	0	0
BE3008	5	0	0	0
BE6014	5	0	0	0
BG2045	5	0	0	0
BG1074	5	0	0	0
BE1042	5	0	0	0
BG1033	5	0	0	0
BG3023	5	0	0	0
BG2017	5	0	0	0
BG3013	5	0	0	0
BG4020	6	6	5	0
BG4018	6	11	8	1
BE4022	6	0	0	0
BG2053	6	0	0	0
BG4010	6	3	3	2
BE4008	6	12	10	1
BG2009	6	28	28	3
BG6009	6	0	0	0
BG4023	6	0	0	0
BG3041	6	0	0	0
BE4002	6	0	0	0
BE4021	6	0	0	0
BG2013	6	1	1	0
BE2028	6	0	0	0
BG6016	6	0	0	0
BG2041	6	1	1	0
BE4017	6	0	0	0
BG4027	6	0	0	0
BE6022	6	0	0	0
BG5013	6	0	0	0
BG6001	6	0	0	0
BE3008	6	0	0	0
BE6014	6	0	0	0
BG2045	6	0	0	0
BG1074	6	0	0	0
BE1042	6	1	1	0
BG1033	6	0	0	0
BG3023	6	0	0	0
BG2017	6	0	0	0
BG3013	6	0	0	0
BG4020	7	0	0	0
BG4018	7	2	1	0
BE4022	7	2	2	0
BG2053	7	0	0	0
BG4010	7	4	4	0
BE4008	7	21	20	3
BG2009	7	7	7	1
BG6009	7	0	0	0
BG4023	7	0	0	0
BG3041	7	0	0	0
BE4002	7	1	0	0
BE4021	7	2	1	0
BG2013	7	5	5	0
BE2028	7	0	0	0
BG6016	7	0	0	0
BG2041	7	2	3	0
BE4017	7	0	0	0
BG4027	7	0	0	0
BE6022	7	0	0	0
BG5013	7	0	0	0
BG6001	7	0	0	0
BE3008	7	0	0	0
BE6014	7	0	0	0
BG2045	7	0	0	0
BG1074	7	0	0	0
BE1042	7	0	0	0
BG1033	7	0	0	0
BG3023	7	0	0	0
BG2017	7	0	0	0
BG3013	7	0	0	0
BG4020	8	2	1	0
BG4018	8	1	1	0
BE4022	8	1	0	0
BG2053	8	0	0	0
BG4010	8	3	1	0
BE4008	8	5	4	0
BG2009	8	4	3	0
BG6009	8	0	0	0
BG4023	8	0	0	0
BG3041	8	0	0	0
BE4002	8	0	0	0
BE4021	8	0	0	0
BG2013	8	0	0	0
BE2028	8	0	0	0
BG6016	8	0	0	0
BG2041	8	0	0	0
BE4017	8	0	0	0
BG4027	8	0	0	0
BE6022	8	0	0	0
BG5013	8	0	0	0
BG6001	8	0	0	0
BE3008	8	0	0	0
BE6014	8	0	0	0
BG2045	8	0	0	0
BG1074	8	0	0	0
BE1042	8	0	0	0
BG1033	8	0	0	0
BG3023	8	0	0	0
BG2017	8	0	0	0
BG3013	8	0	0	0
BG4020	9	3	2	0
BG4018	9	0	0	0
BE4022	9	0	0	0
BG2053	9	0	0	0
BG4010	9	0	0	0
BE4008	9	5	0	0
BG2009	9	4	3	0
BG6009	9	0	0	0
BG4023	9	0	0	0
BG3041	9	0	0	0
BE4002	9	0	0	0
BE4021	9	0	0	0
BG2013	9	0	0	0
BE2028	9	0	0	0
BG6016	9	0	0	0
BG2041	9	0	0	0
BE4017	9	0	0	0
BG4027	9	1	1	0
BE6022	9	0	0	0
BG5013	9	0	0	0
BG6001	9	0	0	0
BE3008	9	0	0	0
BE6014	9	0	0	0
BG2045	9	0	0	0
BG1074	9	0	0	0
BE1042	9	0	0	0
BG1033	9	0	0	0
BG3023	9	0	0	0
BG2017	9	0	0	0
BG3013	9	1	0	0
BG4020	10	5	5	1
BG4018	10	1	1	0
BE4022	10	1	1	0
BG2053	10	0	0	0
BG4010	10	4	4	0
BE4008	10	13	6	3
BG2009	10	10	5	4
BG6009	10	0	0	0
BG4023	10	0	0	0
BG3041	10	0	0	0
BE4002	10	0	0	0
BE4021	10	3	3	1
BG2013	10	1	1	0
BE2028	10	0	0	0
BG6016	10	0	0	0
BG2041	10	0	0	0
BE4017	10	0	0	0
BG4027	10	1	1	0
BE6022	10	0	0	0
BG5013	10	0	0	0
BG6001	10	0	0	0
BE3008	10	0	0	0
BE6014	10	0	0	0
BG2045	10	0	0	0
BG1074	10	0	0	0
BE1042	10	0	0	0
BG1033	10	0	0	0
BG3023	10	0	0	0
BG2017	10	0	0	0
BG3013	10	0	0	0
BG4020	11	3	1	0
BG4018	11	0	0	0
BE4022	11	0	0	0
BG2053	11	0	0	0
BG4010	11	8	7	0
BE4008	11	13	13	2
BG2009	11	2	2	0
BG6009	11	0	0	0
BG4023	11	0	0	0
BG3041	11	0	0	0
BE4002	11	0	0	0
BE4021	11	0	0	0
BG2013	11	0	0	0
BE2028	11	0	0	0
BG6016	11	0	0	0
BG2041	11	0	0	0
BE4017	11	0	0	0
BG4027	11	0	0	0
BE6022	11	0	0	0
BG5013	11	0	0	0
BG6001	11	0	0	0
BE3008	11	0	0	0
BE6014	11	0	0	0
BG2045	11	0	0	0
BG1074	11	0	0	0
BE1042	11	0	0	0
BG1033	11	0	0	0
BG3023	11	0	0	0
BG2017	11	0	0	0
BG3013	11	0	0	0

## Sheet: T0 vs T11 all trap catches
site	round	catch	dissected	infected
BE1002	0	0	0	0
BE1004	0	0	0	0
BE1006	0	0	0	0
BE1008	0	0	0	0
BE1010	0	0	0	0
BE1012	0	0	0	0
BE1014	0	0	0	0
BE1016	0	0	0	0
BE1018	0	0	0	0
BE1020	0	0	0	0
BE1023	0	0	0	0
BE1024	0	0	0	0
BE1029	0	0	0	0
BE1035	0	0	0	0
BE1036	0	0	0	0
BE1038	0	0	0	0
BE1040	0	0	0	0
BE1042	0	0	0	0
BE1044	0	0	0	0
BE1046	0	0	0	0
BE1048	0	0	0	0
BG1051	0	0	0	0
BE1060	0	0	0	0
BE1062	0	0	0	0
BE1064	0	0	0	0
BE1066	0	0	0	0
BE1068	0	0	0	0
BE1070	0	0	0	0
BE1072	0	0	0	0
BE1076	0	0	0	0
BE1078	0	0	0	0
BE1081	0	0	0	0
BE1082	0	0	0	0
BE1084	0	0	0	0
BE1086	0	0	0	0
BE2002	0	0	0	0
BE2004	0	0	0	0
BE2006	0	1	0	0
BE2008	0	2	1	0
BE2010	0	92	16	0
BE2014	0	2	2	1
BE2016	0	0	0	0
BE2018	0	0	0	0
BE2020	0	0	0	0
BE2022	0	1	1	0
BE2024	0	12	10	1
BE2028	0	25	11	6
BE2030	0	0	0	0
BE2032	0	0	0	0
BE2036	0	0	0	0
BE2038	0	0	0	0
BE2040	0	0	0	0
BE2042	0	16	13	2
BE2044	0	1	0	0
BE2046	0	0	0	0
BE2048	0	0	0	0
BG2049	0	1	1	0
BE2052	0	0	0	0
BG2053	0	8	7	4
BE2056	0	0	0	0
BE3002	0	0	0	0
BE3004	0	0	0	0
BE3006	0	0	0	0
BE3008	0	1	1	0
BE3010	0	1	1	0
BE3012	0	1	1	0
BG3013	0	3	3	0
BE3016	0	0	0	0
BE3018	0	0	0	0
BE3020	0	1	0	0
BE3022	0	0	0	0
BE3024	0	0	0	0
BE3026	0	0	0	0
BE3031	0	0	0	0
BG3032	0	0	0	0
BE3035	0	0	0	0
BE3040	0	0	0	0
BE3042	0	0	0	0
BE3043	0	0	0	0
BE3050	0	0	0	0
BE3052	0	0	0	0
BE3054	0	0	0	0
BE4002	0	11	2	0
BE4004	0	0	0	0
BE4008	0	259	16	5
BE4011	0	7	3	0
BE4012	0	63	8	3
BE4015	0	38	15	4
BE4017	0	9	3	0
BE4019	0	38	8	2
BE4021	0	53	11	6
BE4022	0	190	23	4
BE4024	0	6	3	0
BE4026	0	2	2	1
BE4028	0	0	0	0
BE4031	0	0	0	0
BE4035	0	0	0	0
BE4037	0	0	0	0
BE5002	0	0	0	0
BE5004	0	1	1	0
BE5006	0	0	0	0
BE5008	0	0	0	0
BG5009	0	2	1	1
BE5014	0	0	0	0
BE5016	0	3	2	0
BE5018	0	4	2	0
BE5020	0	2	1	0
BE5022	0	1	1	0
BE5024	0	0	0	0
BE5026	0	0	0	0
BE5028	0	0	0	0
BE5030	0	0	0	0
BE5032	0	1	1	0
BE6002	0	0	0	0
BE6004	0	1	1	0
BE6006	0	6	4	2
BE6008	0	0	0	0
BE6010	0	4	3	1
BE6012	0	2	2	0
BE6014	0	24	14	2
BG6016	0	23	19	0
BG6017	0	2	2	1
BE6020	0	5	5	3
BE6022	0	3	3	0
BG1001	0	0	0	0
BG1003	0	0	0	0
BG1005	0	0	0	0
BG1007	0	0	0	0
BG1009	0	0	0	0
BG1011	0	0	0	0
BG1013	0	0	0	0
BG1015	0	0	0	0
BG1017	0	0	0	0
BG1019	0	0	0	0
BG1021	0	0	0	0
BG1022	0	0	0	0
BG1025	0	0	0	0
BG1026	0	0	0	0
BG1027	0	0	0	0
BG1028	0	0	0	0
BG1030	0	0	0	0
BG1031	0	0	0	0
BG1032	0	0	0	0
BG1033	0	0	0	0
BG1034	0	0	0	0
BG1037	0	0	0	0
BG1039	0	0	0	0
BG1041	0	0	0	0
BG1043	0	0	0	0
BG1045	0	0	0	0
BG1047	0	0	0	0
BG1049	0	0	0	0
BG1052	0	0	0	0
BG1053	0	0	0	0
BG1059	0	0	0	0
BG1061	0	0	0	0
BG1063	0	0	0	0
BG1065	0	0	0	0
BG1067	0	0	0	0
BG1069	0	0	0	0
BG1071	0	0	0	0
BG1073	0	0	0	0
BG1074	0	0	0	0
BG1075	0	0	0	0
BG1077	0	0	0	0
BG1079	0	0	0	0
BG1080	0	0	0	0
BG1083	0	0	0	0
BG1085	0	0	0	0
BG1087	0	0	0	0
BE1088	0	0	0	0
BG1089	0	0	0	0
BG1090	0	0	0	0
BG2001	0	0	0	0
BE2003	0	0	0	0
BG2005	0	0	0	0
BG2007	0	0	0	0
BG2009	0	103	26	8
BG2011	0	3	3	0
BG2013	0	34	22	6
BG2015	0	0	0	0
BG2017	0	0	0	0
BG2019	0	0	0	0
BG2021	0	0	0	0
BG2023	0	2	1	0
BG2025	0	1	1	0
BG2027	0	2	2	0
BG2031	0	0	0	0
BG2035	0	0	0	0
BG2037	0	0	0	0
BG2039	0	0	0	0
BG2041	0	22	15	2
BG2043	0	1	0	0
BG2045	0	7	5	0
BG2047	0	1	1	0
BG2049	0	0	0	0
BG2051	0	0	0	0
BG2053	0	8	6	2
BG2055	0	1	1	0
BG3001	0	0	0	0
BG3003	0	0	0	0
BG3005	0	0	0	0
BG3007	0	1	1	0
BG3009	0	0	0	0
BG3011	0	1	1	0
BG3013	0	1	1	0
BG3015	0	0	0	0
BG3017	0	0	0	0
BG3019	0	1	0	0
BG3021	0	0	0	0
BG3023	0	0	0	0
BG3025	0	0	0	0
BG3027	0	0	0	0
BG3028	0	0	0	0
BG3029	0	0	0	0
BG3030	0	0	0	0
BG3032	0	0	0	0
BG3034	0	0	0	0
BG3036	0	0	0	0
BG3037	0	0	0	0
BG3038	0	0	0	0
BG3039	0	0	1	0
BG3041	0	1	1	0
BG3044	0	0	0	0
BG3047	0	0	0	0
BE3048	0	0	0	0
BG3049	0	0	0	0
BG3051	0	0	0	0
BG3053	0	0	0	0
BG4001	0	2	1	0
BG4003	0	2	0	0
BG4005	0	0	0	0
BG4006	0	7	2	2
BG4007	0	79	13	2
BG4009	0	111	8	1
BG4010	0	206	17	4
BG4013	0	0	0	0
BG4014	0	5	2	1
BG4016	0	1	1	0
BG4018	0	203	22	8
BG4020	0	101	17	5
BG4023	0	11	7	2
BG4025	0	7	2	0
BG4027	0	8	2	1
BG4029	0	0	0	0
BG4030	0	1	0	0
BG4032	0	4	2	0
BG4033	0	0	0	0
BG4034	0	0	0	0
BG4036	0	0	0	0
BG5001	0	0	0	0
BG5003	0	0	0	0
BG5005	0	0	0	0
BG5007	0	0	0	0
BG5009	0	0	0	0
BG5011	0	0	0	0
BG5012	0	1	0	0
BG5013	0	0	0	0
BG5015	0	2	1	1
BG5017	0	0	0	0
BG5019	0	0	0	0
BG5021	0	8	7	1
BG5023	0	0	0	0
BG5025	0	0	0	0
BG5027	0	2	2	0
BG5029	0	0	0	0
BG5031	0	0	0	0
BG6001	0	2	0	0
BG6003	0	0	0	0
BG6005	0	4	1	0
BG6007	0	3	0	0
BG6009	0	14	14	5
BG6011	0	3	3	1
BG6013	0	0	0	0
BG6015	0	0	0	0
BG6017	0	3	1	0
BG6019	0	1	0	0
BG6021	0	0	0	0
BE1002	1	0	0	0
BE1004	1	0	0	0
BE1006	1	0	0	0
BE1008	1	0	0	0
BE1010	1	0	0	0
BE1012	1	0	0	0
BE1014	1	0	0	0
BE1016	1	0	0	0
BE1018	1	0	0	0
BE1020	1	0	0	0
BE1023	1	0	0	0
BE1024	1	0	0	0
BE1029	1	0	0	0
BE1035	1	0	0	0
BE1036	1	0	0	0
BE1038	1	0	0	0
BE1040	1	0	0	0
BE1042	1	0	0	0
BE1044	1	0	0	0
BE1046	1	0	0	0
BE1048	1	0	0	0
BE1060	1	0	0	0
BE1062	1	0	0	0
BE1064	1	0	0	0
BE1066	1	0	0	0
BE1068	1	0	0	0
BE1070	1	0	0	0
BE1072	1	0	0	0
BE1076	1	0	0	0
BE1078	1	0	0	0
BE1081	1	0	0	0
BE1082	1	0	0	0
BE1084	1	0	0	0
BE1088	1	0	0	0
BG1001	1	0	0	0
BG1003	1	0	0	0
BG1005	1	0	0	0
BG1007	1	0	0	0
BG1009	1	0	0	0
BG1011	1	0	0	0
BG1013	1	0	0	0
BG1015	1	0	0	0
BG1017	1	0	0	0
BG1019	1	0	0	0
BG1022	1	0	0	0
BG1025	1	0	0	0
BG1026	1	0	0	0
BG1027	1	0	0	0
BG1028	1	0	0	0
BG1030	1	0	0	0
BG1031	1	0	0	0
BG1032	1	0	0	0
BG1033	1	0	0	0
BG1034	1	0	0	0
BG1037	1	0	0	0
BG1039	1	0	0	0
BG1041	1	0	0	0
BG1043	1	0	0	0
BG1045	1	0	0	0
BG1047	1	0	0	0
BG1049	1	0	0	0
BG1051	1	0	0	0
BG1052	1	0	0	0
BG1053	1	0	0	0
BG1059	1	0	0	0
BG1061	1	0	0	0
BG1063	1	0	0	0
BG1065	1	0	0	0
BG1067	1	0	0	0
BG1069	1	0	0	0
BG1071	1	0	0	0
BG1073	1	0	0	0
BG1074	1	0	0	0
BG1075	1	0	0	0
BG1077	1	0	0	0
BG1079	1	0	0	0
BG1080	1	0	0	0
BG1083	1	0	0	0
BG1085	1	0	0	0
BG1087	1	0	0	0
BG1089	1	0	0	0
BG1090	1	0	0	0
BE2002	1	0	0	0
BE2003	1	0	0	0
BE2004	1	0	0	0
BE2006	1	0	0	0
BE2008	1	0	0	0
BE2010	1	10	7	0
BE2014	1	0	0	0
BE2016	1	0	0	0
BE2018	1	0	0	0
BE2020	1	0	0	0
BE2022	1	0	0	0
BE2024	1	0	0	0
BE2028	1	0	0	0
BE2030	1	0	0	0
BE2032	1	0	0	0
BE2036	1	0	0	0
BE2038	1	0	0	0
BE2040	1	0	0	0
BE2042	1	0	0	0
BE2044	1	0	0	0
BE2046	1	0	0	0
BE2048	1	0	0	0
BE2052	1	0	0	0
BE2056	1	0	0	0
BG2001	1	0	0	0
BG2005	1	0	0	0
BG2007	1	0	0	0
BG2009	1	2	2	0
BG2011	1	0	0	0
BG2013	1	0	0	0
BG2015	1	0	0	0
BG2017	1	0	0	0
BG2019	1	0	0	0
BG2021	1	0	0	0
BG2023	1	0	0	0
BG2025	1	0	0	0
BG2027	1	0	0	0
BG2031	1	0	0	0
BG2035	1	0	0	0
BG2037	1	0	0	0
BG2039	1	0	0	0
BG2041	1	0	0	0
BG2043	1	0	0	0
BG2045	1	0	0	0
BG2047	1	0	0	0
BG2049	1	0	0	0
BG2049	1	0	0	0
BG2051	1	0	0	0
BG2053	1	0	0	0
BG2055	1	0	0	0
BE3002	1	0	0	0
BE3004	1	0	0	0
BE3006	1	0	0	0
BE3008	1	0	0	0
BE3010	1	0	0	0
BE3012	1	0	0	0
BE3016	1	0	0	0
BE3018	1	0	0	0
BE3020	1	0	0	0
BE3022	1	0	0	0
BE3024	1	0	0	0
BE3026	1	0	0	0
BE3031	1	0	0	0
BE3035	1	0	0	0
BE3040	1	0	0	0
BE3042	1	0	0	0
BE3043	1	0	0	0
BE3048	1	0	0	0
BE3050	1	0	0	0
BE3052	1	0	0	0
BE3054	1	0	0	0
BG3001	1	0	0	0
BG3003	1	0	0	0
BG3005	1	0	0	0
BG3007	1	0	0	0
BG3009	1	0	0	0
BG3011	1	0	0	0
BG3013	1	0	0	0
BG3015	1	0	0	0
BG3017	1	0	0	0
BG3019	1	0	0	0
BG3021	1	0	0	0
BG3023	1	0	0	0
BG3025	1	0	0	0
BG3027	1	0	0	0
BG3028	1	0	0	0
BG3029	1	0	0	0
BG3030	1	0	0	0
BG3032	1	0	0	0
BG3032	1	0	0	0
BG3034	1	0	0	0
BG3036	1	0	0	0
BG3037	1	0	0	0
BG3038	1	0	0	0
BG3039	1	0	0	0
BG3041	1	0	0	0
BG3044	1	0	0	0
BG3047	1	0	0	0
BG3049	1	0	0	0
BG3051	1	0	0	0
BG3053	1	0	0	0
BE4002	1	0	0	0
BE4004	1	0	0	0
BE4008	1	13	13	2
BE4011	1	0	0	0
BE4012	1	0	0	0
BE4015	1	0	0	0
BE4017	1	0	0	0
BE4019	1	5	4	1
BE4021	1	0	0	0
BE4022	1	0	0	0
BE4024	1	0	0	0
BE4026	1	0	0	0
BE4028	1	0	0	0
BE4031	1	0	0	0
BE4035	1	0	0	0
BE4037	1	0	0	0
BG4001	1	0	0	0
BG4003	1	0	0	0
BG4005	1	0	0	0
BG4006	1	1	1	0
BG4007	1	9	8	2
BG4009	1	0	0	0
BG4010	1	8	7	0
BG4013	1	0	0	0
BG4014	1	0	0	0
BG4016	1	0	0	0
BG4018	1	0	0	0
BG4020	1	3	1	0
BG4023	1	0	0	0
BG4025	1	0	0	0
BG4027	1	0	0	0
BG4029	1	0	0	0
BG4030	1	1	0	0
BG4032	1	0	0	0
BG4033	1	0	0	0
BG4034	1	0	0	0
BG4036	1	0	0	0
BE5002	1	0	0	0
BE5004	1	0	0	0
BE5006	1	0	0	0
BE5008	1	0	0	0
BE5014	1	0	0	0
BE5016	1	0	0	0
BE5018	1	0	0	0
BE5020	1	0	0	0
BE5022	1	0	0	0
BE5024	1	0	0	0
BE5026	1	0	0	0
BE5028	1	0	0	0
BE5030	1	0	0	0
BE5032	1	0	0	0
BG5001	1	0	0	0
BG5003	1	0	0	0
BG5005	1	0	0	0
BG5007	1	0	0	0
BG5009	1	0	0	0
BG5009	1	0	0	0
BG5011	1	0	0	0
BG5012	1	0	0	0
BG5013	1	0	0	0
BG5015	1	0	0	0
BG5017	1	0	0	0
BG5019	1	0	0	0
BG5021	1	0	0	0
BG5023	1	0	0	0
BG5025	1	0	0	0
BG5027	1	0	0	0
BG5029	1	0	0	0
BG5031	1	0	0	0
BE6002	1	0	0	0
BE6004	1	0	0	0
BE6006	1	0	0	0
BE6008	1	0	0	0
BE6010	1	0	0	0
BE6012	1	0	0	0
BE6014	1	0	0	0
BG6016	1	0	0	0
BE6020	1	0	0	0
BE6022	1	0	0	0
BG6001	1	0	0	0
BG6003	1	0	0	0
BG6005	1	0	0	0
BG6007	1	0	0	0
BG6009	1	0	0	0
BG6011	1	0	0	0
BG6013	1	0	0	0
BG6015	1	0	0	0
BG6017	1	0	0	0
BG6017	1	0	0	0
BG6019	1	0	0	0
BG6021	1	0	0	0
